# Supplementary material for: DataAtlas: automatic generation of data dictionaries using large language models
Source: JAMIA Open. 2026 Jun 27;9(3):ooag119. doi: 10.1093/jamiaopen/ooag119 (PMC13310032; doi:10.1093/jamiaopen/ooag119)
Supplement: ooag119_Supplementary_Data [file ooag119_supplementary_data.zip]

Archive with 2 entries (2 files):
- supplementary.pdf
- appendix_B_dataatlas.pdf
